# Supplementary material for: Whole genome structural predictions reveal hidden diversity in putative oxidative enzymes of the lignocellulose-degrading ascomycete Parascedosporium putredinis NO1
Source: Microbiol Spectr. 2023 Oct 9;11(6):e01035-23. doi: 10.1128/spectrum.01035-23 (PMC10714830; doi:10.1128/spectrum.01035-23)
Supplement: Supplemental Table S1 — All sequences identified through LPMO genome searching approaches. [file spectrum.01035-23-s0004.csv]

Supplementary Table 1. Coding regions of LPMO related proteins identified through genome searching approaches with the sequence of an A. niger AA9 LPMO (E-value cut-off = 1 x 10-5), the Pfam AA9 HMM (Significance threshold = 0.01), and the structure of the A. niger AA9 LPMO (Lowest percentage match = 50%).
Coding Region	GenBank Accession	Identified by Searching Approach			AA9 CAZyme
		Sequence	Domain	Structure
FUN_000316-T1	CAI7987579.1	✔	✔	✔	✔
FUN_000653-T1	CAI7987917.1			✔
FUN_000713-T1	CAI7987978.1			✔
FUN_001321-T1	CAI7988928.1	✔	✔		✔
FUN_001635-T1	CAI7989580.1	✔	✔		✔
FUN_001667-T1	CAI7989636.1	✔	✔	✔	✔
FUN_001939-T1	CAI7990224.1	✔	✔		✔
FUN_002327-T1	CAI7991101.1	✔	✔		✔
FUN_002573-T1	CAI7991617.1		✔
FUN_002628-T1	CAI7991711.1	✔	✔	✔	✔
FUN_002887-T1	CAI7992274.1	✔	✔		✔
FUN_002890-T1	CAI7992277.1			✔
FUN_002962-T1	CAI7992399.1			✔
FUN_003076-T1	CAI7992608.1	✔	✔	✔	✔
FUN_003190-T1	CAI7992922.1			✔
FUN_003419-T1	CAI7993442.1		✔		✔
FUN_003436-T1	CAI7993459.1	✔	✔		✔
FUN_003437-T1	CAI7993460.1	✔	✔	✔	✔
FUN_003535-T1	CAI7993628.1		✔
FUN_003783-T1	CAI7994168.1			✔
FUN_004209-T1	CAI7995165.1	✔	✔	✔	✔
FUN_004243-T1	CAI7995223.1	✔	✔	✔	✔
FUN_004290-T1	CAI7995316.1		✔	✔	✔
FUN_004866-T1	CAI7996285.1	✔	✔	✔	✔
FUN_005222-T1	CAI7997468.1	✔	✔	✔	✔
FUN_006366-T1	CAI7999797.1	✔	✔	✔
FUN_006413-T1	CAI7999893.1		✔
FUN_006553-T1	CAI8000144.1			✔
FUN_006658-T1	CAI8000562.1		✔	✔	✔
FUN_006983-T1	CAI8001138.1	✔	✔	✔	✔
FUN_007242-T1	CAI8001774.1		✔
FUN_007243-T1	CAI8001776.1		✔		✔
FUN_007537-T1	CAI8002298.1	✔	✔		✔
FUN_007636-T1	CAI8002470.1	✔	✔	✔	✔
FUN_007666-T1	CAI8002525.1	✔	✔	✔
FUN_008023-T1	CAI8003320.1	✔	✔	✔	✔
FUN_008106-T1	CAI8003467.1	✔	✔
FUN_008107-T1	CAI8003469.1		✔		✔
FUN_008454-T1	CAI8004268.1	✔	✔	✔	✔
FUN_008468-T1	CAI8004296.1	✔	✔		✔
FUN_008688-T1	CAI8004812.1	✔	✔	✔	✔
FUN_008818-T1	CAI8005031.1	✔	✔		✔
FUN_009030-T1	CAI7989078.1	✔	✔	✔	✔
FUN_009239-T1	CAI7992001.1			✔
FUN_009799-T1	CAI7999895.1		✔		✔
FUN_009919-T1	CAI8001775.1	✔	✔	✔	✔
FUN_009920-T1	CAI8001777.1		✔		✔
FUN_010012-T1	CAI8003342.1			✔
FUN_010091-T1	CAI8004298.1	✔	✔	✔	✔
