# Supplementary material for: Whole genome structural predictions reveal hidden diversity in putative oxidative enzymes of the lignocellulose-degrading ascomycete Parascedosporium putredinis NO1
Source: Microbiol Spectr. 2023 Oct 9;11(6):e01035-23. doi: 10.1128/spectrum.01035-23 (PMC10714830; doi:10.1128/spectrum.01035-23)
Supplement: Supplemental Table S2 — All sequences identified through laccase genome searching approaches. [file spectrum.01035-23-s0005.csv]

Supplementary Table 2. Coding regions of laccase related proteins identified through genome searching approaches with the sequence of an A. niger AA1 laccase (E-value cut-off = 1 x 10-5), the bespoke laccase and multicopper oxidase HMM constructed from sequences from the laccase engineering database (Significance threshold = 0.01), and the structure of the A. niger AA1 laccase (Lowest percentage …
Coding Region	GenBank Accession	Identified by Searching Approach			AA1 CAZyme
		Sequence	Domain	Structure
FUN_000263-T1	CAI7987524.1		✔
FUN_000580-T1	CAI7987844.1		✔
FUN_000646-T1	CAI7987911.1		✔
FUN_000758-T1	CAI7988025.1	✔	✔	✔	✔
FUN_000759-T1	CAI7988026.1	✔	✔
FUN_000832-T1	CAI7988099.1		✔
FUN_001183-T1	CAI7988671.1		✔
FUN_001583-T1	CAI7989479.1		✔
FUN_001846-T1	CAI7990063.1	✔	✔	✔	✔
FUN_002227-T1	CAI7990821.1		✔	✔	✔
FUN_002249-T1	CAI7990863.1	✔	✔	✔
FUN_002296-T1	CAI7991047.1	✔	✔	✔	✔
FUN_002408-T1	CAI7991234.1	✔	✔	✔	✔
FUN_002874-T1	CAI7992258.1		✔
FUN_003566-T1	CAI7993680.1	✔	✔	✔	✔
FUN_003732-T1	CAI7994085.1			✔
FUN_003828-T1	CAI7994234.1		✔
FUN_004259-T1	CAI7995254.1		✔
FUN_004508-T1	CAI7995689.1	✔	✔	✔	✔
FUN_004577-T1	CAI7995802.1	✔	✔	✔	✔
FUN_004616-T1	CAI7995870.1		✔
FUN_004739-T1	CAI7996089.1		✔
FUN_005070-T1	CAI7996980.1	✔	✔	✔	✔
FUN_005132-T1	CAI7997298.1		✔	✔
FUN_005520-T1	CAI7998008.1		✔
FUN_006244-T1	CAI7999594.1		✔
FUN_006620-T1	CAI8000270.1		✔
FUN_006720-T1	CAI8000684.1		✔
FUN_007228-T1	CAI8001746.1		✔
FUN_007508-T1	CAI8002246.1		✔
FUN_008329-T1	CAI8004041.1		✔
FUN_009491-T1	CAI7995256.1		✔
