# Supplementary material for: Whole genome structural predictions reveal hidden diversity in putative oxidative enzymes of the lignocellulose-degrading ascomycete Parascedosporium putredinis NO1
Source: Microbiol Spectr. 2023 Oct 9;11(6):e01035-23. doi: 10.1128/spectrum.01035-23 (PMC10714830; doi:10.1128/spectrum.01035-23)
Supplement: Supplemental Table S3 — All sequences identified through peroxidase genome searching approaches. [file spectrum.01035-23-s0006.csv]

Supplementary Table 3. Coding regions of peroxidase related proteins identified through genome searching approaches with the sequences of an MnP from A. subglaciale, LiP from F. oxysporum, and VP from P. confluens (E-value cut-off = 1 x 10-5), the bespoke peroxidase HMM contricted from MnP, LiP, and VP seqeunces in the fPoxDB database (Significance threshold = 0.01), and the structure of the same…
Coding Region	GenBank Accession	Identified by Searching Approach			AA2 CAZyme
		Sequence	Domain	Structure
FUN_002995-T1	CAI7992466.1			✔
FUN_003542-T1	CAI7993642.1			✔
FUN_003618-T1	CAI7993895.1			✔
FUN_004484-T1	CAI7995643.1			✔
FUN_004903-T1	CAI7996357.1		✔		✔
FUN_004941-T1	CAI7996699.1	✔	✔	✔	✔
FUN_005340-T1	CAI7997684.1	✔	✔	✔	✔
FUN_008413-T1	CAI8004205.1			✔
FUN_008923-T1	CAI7988420.1			✔
FUN_009329-T1	CAI7993214.1			✔
